# Supplementary material for: Best Foot Forward: Nanopore Long Reads, Hybrid Meta-Assembly, and Haplotig Purging Optimizes the First Genome Assembly for the Southern Hemisphere Blacklip Abalone (Haliotis rubra)
Source: Front Genet. 2019 Sep 25;10:889. doi: 10.3389/fgene.2019.00889 (PMC6774278; doi:10.3389/fgene.2019.00889)
Supplement: Supplemental Table 1 — Nanopore sequencing details and data output [file Table_1.xlsx]

## Sheet: All
			Supplemental Table 1: Nanopore sequencing details and data output
Flowcell ID	Sample ID	Location	Sample ID	Preservation Method	Extraction Method	Bluepippin	Mean	Median	N50	Number of reads	Total Output (bp)	Library Prep
Abl2A_porechop.stat	DU_PF1	Port Fairy, Victoria, Australia	DU_PF1	Euthanized-DNA/RNAshield	Zymo quick dna miniprep	No	2845.5	1300	6039	2728676	7764338041	LSK108
Abl2B_porechop.stat	DU_PF1	Port Fairy, Victoria, Australia	DU_PF1	Euthanized-DNA/RNAshield	Zymo quick dna miniprep	No	4431.4	2060	9632	1544175	6842847533	LSK108
Abl2C_porechop.stat	DU_PF1	Port Fairy, Victoria, Australia	DU_PF1	Euthanized-DNA/RNAshield	Zymo quick dna miniprep	No	4201.1	2010	8815	2614660	10984530746	LSK108
FAH58992	DU_JTF1	Jade Tiger Abalone Farm, Australia	DU_JTF1	Frozen -20	Sokolov (salting-out)	>8kb	19781.4	17808	27356	63114	1248485887	LSK108
FAH65432	DU_JTF1	Jade Tiger Abalone Farm, Australia	DU_JTF1	Frozen -20	Sokolov (salting-out)	>8kb	15201.9	13630	17308	186799	2839691515	LSK108
FAH65461	DU_JTF1	Jade Tiger Abalone Farm, Australia	DU_JTF1	Frozen -20	Sokolov (salting-out)	No	11038.6	3712	31970	78911	871065466	LSK108
FAH65472	DU_JTF1	Jade Tiger Abalone Farm, Australia	DU_JTF1	Frozen -20	Sokolov (salting-out)	>8kb	15671.8	14046	17564	200893	3148354854	LSK108
FAH65494	DU_JTF1	Jade Tiger Abalone Farm, Australia	DU_JTF1	Frozen -20	Sokolov (salting-out)	>8kb	15452.8	13803	17539	190032	2936523051	LSK108
FAH65524	DU_JTF1	Jade Tiger Abalone Farm, Australia	DU_JTF1	Frozen -20	Sokolov (salting-out)	No	7777.2	4124	14469	189043	1470234033	LSK108
FAH66786	DU_JTF1	Jade Tiger Abalone Farm, Australia	DU_JTF1	Frozen -20	Sokolov (salting-out)	>8kb	19706.9	17807	27142	93708	1846693209	LSK108
FAH70327	DU_JTF1	Jade Tiger Abalone Farm, Australia	DU_JTF1	Frozen -20	Sokolov (salting-out)	>8kb	23306.3	22036	28582	112413	2619930040	LSK108
FAH78748	DU_JTF1	Jade Tiger Abalone Farm, Australia	DU_JTF1	Frozen -20	Sokolov (salting-out)	>8kb	15250	13682	17463	177543	2707529245	LSK108
FAH79046	DU_JTF1	Jade Tiger Abalone Farm, Australia	DU_JTF1	Frozen -20	Sokolov (salting-out)	>8kb	11932.6	9390.5	18640	121650	1451603470	LSK108
FAH79221	DU_JTF1	Jade Tiger Abalone Farm, Australia	DU_JTF1	Frozen -20	Sokolov (salting-out)	>8kb	15337.6	13927	17411	203469	3120730536	LSK108
FNFAB29774	DU_JTF1	Jade Tiger Abalone Farm, Australia	DU_JTF1	Frozen -20	OmegaBiotek Column	No	2673.5	2101	3253	210814	563615657	LSK208
FNFAB31392	DU_JTF1	Jade Tiger Abalone Farm, Australia	DU_JTF1	Frozen -20	OmegaBiotek Column	>5kb	7200.9	6459	9281	73184	526991412	LSK208
FNFAB34973	DU_JTF1	Jade Tiger Abalone Farm, Australia	DU_JTF1	Frozen -20	OmegaBiotek Column	>5kb	7283.9	6394	9296	150811	1098486295	LSK208
FNFAB35054	DU_JTF1	Jade Tiger Abalone Farm, Australia	DU_JTF1	Frozen -20	OmegaBiotek Column	>5kb	7406.9	6529	9455	148319	1098581266	LSK208
FNFAB44900	DU_JTF1	Jade Tiger Abalone Farm, Australia	DU_JTF1	Frozen -20	OmegaBiotek Column	No	2515	674	6163	454718	1143690297	LSK208
