# Supplementary material for: Best Foot Forward: Nanopore Long Reads, Hybrid Meta-Assembly, and Haplotig Purging Optimizes the First Genome Assembly for the Southern Hemisphere Blacklip Abalone (Haliotis rubra)
Source: Front Genet. 2019 Sep 25;10:889. doi: 10.3389/fgene.2019.00889 (PMC6774278; doi:10.3389/fgene.2019.00889)
Supplement: Supplemental Table 2 — Alignment-free genome profiling with Illumina reads [file Table_2.xlsx]

## Sheet: Sheet1
Supplemental Table 2: Alignment-free genome profiling with Illumina reads
Genomescope profiling	K=21	K=25	K=31
Genome haploid length	1,242,387,929 bp	1,277,591,844 bp	1,315,039,866 bp
Heterozygosity	0.0144	0.0137	0.0127
Genome haploid length (max kmer coverage disabled)	1,573,656,944 bp	1,564,765,673 bp	1,558,123,284 bp
Heterozygosity (max kmer coverage disabled)	0.0152	0.0144	0.0135
